# Supplementary material for: Metabolic requirements for cancer cell proliferation
Source: Cancer Metab. 2016 Aug 18;4:16. doi: 10.1186/s40170-016-0156-6 (PMC4989334; doi:10.1186/s40170-016-0156-6)
Supplement: Additional file 2: Table S14. — Flux distributions generated from metformin treatment simulations. Baseline (total carbon uptake minimized, NNT present, GDH reversible); NNT absent, GDH reversible; NNT absent, GDH irreversible; NNT present, GDH irreversible; and total glutamine uptake minimized cases all provided. (XLSX 50 kb) [file 40170_2016_156_MOESM2_ESM.xlsx]

## Sheet: Baseline (+NNT, GDH rev)
Total carbon uptake minimized for all cases except for min(Gln uptake)
All flux units in fmol cell-1 h-1 with an assumed per-cell dry weight of 360 pg
Inhibition	0	0.2	0.4	0.6	0.8	1
HK	244.87	289.49	336.52	383.55	430.58	477.61
GPI	241.97	286.58	333.61	380.64	427.67	474.7
PFK	240.36	284.97	332	379.03	426.06	473.09
ALDO	240.36	284.97	332	379.03	426.06	473.09
TPI	239.12	283.73	330.76	377.79	424.82	471.85
GAPDH	478.67	567.89	661.95	756.01	850.07	944.13
PGK	478.67	567.89	661.95	756.01	850.07	944.13
PGAM	472.22	567.89	661.95	756.01	850.07	944.13
ENO	472.22	567.89	661.95	756.01	850.07	944.13
PK	472.22	567.89	661.95	756.01	850.07	944.13
LDH	418	514.21	614.6	714.99	815.39	915.78
G6PD	1.3384e-09	8.4514e-24	-9.711e-26	2.7972e-17	3.0873e-21	4.4704e-18
PGLS	1.3384e-09	1.1268e-22	3.4816e-20	2.6112e-17	3.8549e-21	-6.4138e-19
PGD	1.3384e-09	5.5842e-23	4.0573e-20	2.5843e-17	4.3258e-21	6.1043e-18
RPIA	1.6154	1.6154	1.6154	1.6154	1.6154	1.6154
RPE	-1.6154	-1.6154	-1.6154	-1.6154	-1.6154	-1.6154
TKT1	-0.8077	-0.8077	-0.8077	-0.8077	-0.8077	-0.8077
TALDO	-0.8077	-0.8077	-0.8077	-0.8077	-0.8077	-0.8077
TKT2	-0.8077	-0.8077	-0.8077	-0.8077	-0.8077	-0.8077
PDH	51.652	47.897	41.563	35.229	28.895	22.561
CS	51.652	47.897	41.563	35.229	28.895	22.561
ACO_m	-18.936	-25.916	-32.25	-38.584	-44.918	-51.263
IDH_NAD_m	3.0379e-11	-1.5545e-21	-1.1598e-18	3.317e-17	-5.3918e-20	8.4965e-06
IDH_NADP_m	-18.936	-25.916	-32.25	-38.584	-44.918	-51.263
OGDH	37.621	30.64	24.306	17.972	11.638	5.3042
SUCL	37.621	30.64	24.306	17.972	11.638	5.3042
SDH	37.621	30.64	24.306	17.972	11.638	5.3042
FH_m	37.621	30.64	24.306	17.972	11.638	5.3042
MDH_m	99.061	81.875	69.207	56.539	43.871	31.214
PC	-1.1146e-18	4.9637e-22	-1.1388e-24	2.3811e-17	5.7416e-20	-2.2056e-11
GDH_NAD	-14.22	-17.018	-16.258	-18.199	-20.549	-22.528
GDH_NADP	3.4608	9.4836	8.7231	10.664	13.014	14.993
GLS	10.76	7.5346	7.5346	7.5346	7.5346	7.5346
ME_NAD_m	7.8476e-19	4.7985e-10	7.3039e-27	-3.8145e-17	1.4273e-20	7.38e-19
ME_NADP_m	-3.3125e-18	6.1211e-05	-2.6758e-27	1.3268e-17	-1.0308e-20	-2.5408e-11
NNT	-17.663	-18.234	-24.949	-28.961	-32.566	-36.551
ACL	25.616	25.616	25.616	25.616	25.616	25.616
ACO_c	44.972	48.197	48.197	48.197	48.197	48.207
IDH_NADP_c	44.972	48.197	48.197	48.197	48.197	48.207
FH_c	1.7468	1.7468	1.7468	1.7468	1.7468	1.7468
MDH_c	-63.373	-49.943	-43.608	-37.274	-30.94	-24.617
ME_c	3.6796	0.45459	0.45465	0.45466	0.45466	0.45465
Gln_t	-10.76	-7.5346	-7.5346	-7.5346	-7.5346	-7.5346
Glu_t	21.519	15.069	15.069	15.069	15.069	15.069
Mal_t	-10.76	-7.5346	-7.5346	-7.5346	-7.5346	-7.5346
Cit-Mal_t	70.588	73.813	73.813	73.813	73.813	73.824
Pyr_t	-51.652	-47.897	-41.563	-35.229	-28.895	-22.561
aKG-Mal_t	-19.908	-30.113	-36.447	-42.781	-49.115	-55.449
Glu-Asp_t	47.408	33.978	27.644	21.31	14.976	8.6525
Glc_x	244.87	289.49	336.52	383.55	430.58	477.61
Gln_x	22.207	18.982	18.982	18.982	18.982	18.982
Lac_x	418	514.21	614.6	714.99	815.39	915.78
Glu_prod	-1.0158e-18	3.2885e-22	4.7339e-19	-7.2974e-17	-2.22e-20	-3.1969e-07
Ala_prod	-1.4396e-19	1.2096e-07	1.3013e-07	2.0268e-06	9.8451e-06	9.1773e-07
Arg_x	3.9223	3.9223	3.9223	3.9223	3.9223	3.9223
Asn_prod	-8.3776e-19	3.8508e-22	2.1302e-19	3.4828e-17	-3.1719e-21	-1.7863e-07
Asp_prod	-4.141e-19	-2.3848e-21	1.0039e-11	-2.6536e-17	-2.5373e-20	3.0512e-06
Cys_cons	1.5086	1.5086	1.5086	1.5086	1.5086	1.5086
Cys_prod	-1.0328e-18	-2.8379e-22	1.0891e-28	-2.6536e-17	-1.9031e-20	-3.5158e-07
Gly_cons	4.3811	4.3811	4.3811	4.3811	4.3811	4.3811
Gly_prod	4.9495e-19	1.768e-21	-1.5503e-18	-1.3807e-16	-1.9625e-20	-4.6023e-11
His_x	1.4878	1.4878	1.4878	1.4878	1.4878	1.4878
Ile_x	3.3709	3.3709	3.3709	3.3709	3.3709	3.3709
Leu_x	5.8679	5.8679	5.8679	5.8679	5.8679	5.8679
Lys_x	5.9303	5.9303	5.9303	5.9303	5.9303	5.9303
Met_x	1.4358	1.4358	1.4358	1.4358	1.4358	1.4358
Phe_x	2.2785	2.2785	2.2785	2.2785	2.2785	2.2785
Pro_prod	1.3942e-18	-1.4529e-21	1.1361e-18	-3.9804e-17	6.3432e-20	-9.9098e-08
Ser_cons	0.604	7.0539	7.0539	7.0539	7.0539	7.0539
Ser_prod	-1.0029e-18	-2.2439e-22	4.7339e-20	5.6389e-17	9.5141e-21	2.4163e-19
Thr_x	4.0159	4.0159	4.0159	4.0159	4.0159	4.0159
Trp_x	0.45778	0.45778	0.45778	0.45778	0.45778	0.45778
Tyr_x	1.8935	1.8935	1.8935	1.8935	1.8935	1.8935
Val_x	4.3281	4.3281	4.3281	4.3281	4.3281	4.3281
O2_x	200.1	161.44	123.44	85.432	47.428	9.4236
fol_x	-5.878e-17	3.2994e-17	3.9121e-16	-3.2331e-16	4.4399e-16	-3.1937e-07
chol_x	0.80111	0.80111	0.80111	0.80111	0.80111	0.80111
eth_x	0.2705	0.2705	0.2705	0.2705	0.2705	0.2705
inos_x	0.10404	0.10404	0.10404	0.10404	0.10404	0.10404
NH4_x	6.1163e-06	1.4571e-08	-1.5679e-27	-4.9755e-17	1.2091e-20	-1.0069e-07
CO2_cons	4.6421e-19	1.3298e-21	1.3255e-18	1.8243e-17	-4.3021e-26	-2.3739e-07
CO2_prod	119.24	101.52	82.519	63.517	44.515	25.513
ALT	6.2424	6.2424	6.2424	6.2424	6.2424	6.2424
AST_c	-37.756	-24.326	-17.992	-11.658	-5.3241	0.99926
AST_m	47.408	33.978	27.644	21.31	14.976	8.6525
ASNS	2.9964	2.9964	2.9964	2.9964	2.9964	2.9964
MAT	2.9599e-19	4.8011e-22	4.7339e-19	-1.3268e-17	3.1714e-21	-3.8911e-07
MT	-1.3166e-19	4.1532e-22	2.8403e-19	1.5861e-27	7.1358e-21	-3.8911e-07
AHCY	-1.7209e-18	1.4905e-22	3.7871e-19	8.6242e-17	3.1716e-20	-3.8911e-07
CBS	1.5583e-19	-6.2371e-22	-5.2073e-19	3.6487e-17	-9.9115e-21	-3.8911e-07
CTH	1.0593e-18	-7.6701e-22	-3.7871e-19	1.3268e-17	-6.3435e-21	-3.8911e-07
aKb_t	8.6006e-19	-7.7711e-22	-4.7339e-19	8.2925e-17	-2.6959e-20	-3.8911e-07
BCKDH	1.2143e-18	-8.7914e-22	-4.7339e-19	7.7949e-17	-2.8545e-20	-3.8911e-07
PCC	1.1316e-18	-9.4903e-22	-6.6274e-19	7.7949e-17	-3.4888e-20	-3.8911e-07
MCEE	1.6399e-18	-3.088e-22	-7.1008e-19	7.2974e-17	-3.1718e-20	-3.8911e-07
MUT	4.5069e-18	-4.1936e-22	-8.2843e-19	1.3268e-16	1.7442e-20	-3.8911e-07
PHGDH	6.4499	1.2749e-22	-6.5091e-19	-4.2706e-17	-5.3324e-20	-2.4851e-07
PSAT	6.4499	8.1839e-22	-3.4321e-19	-5.473e-17	-6.0657e-20	-2.4851e-07
PSPH	6.4499	4.0121e-23	-8.9944e-19	-2.9853e-17	-3.2509e-20	-2.4851e-07
SHMT_c	2.653	2.653	2.653	2.653	2.653	2.653
SHMT_m	-0.18727	-0.18727	-0.18727	-0.18727	-0.18727	-0.18727
DHFR1	-5.8442e-17	3.2994e-17	3.9125e-16	-3.3989e-16	4.4403e-16	-3.1937e-07
DHFR2	0.15398	0.15398	0.15398	0.15398	0.15398	0.15398
MTHFD_1c	-7.5344e-19	1.1104e-22	-6.6274e-19	2.1146e-17	8.7225e-21	9.0352e-19
MTHFD_1m	0.18727	0.18727	0.18727	0.18727	0.18727	0.18727
MTHFD_2c	-2.499	-2.499	-2.499	-2.499	-2.499	-2.499
MTHFD_2m	0.18727	0.18727	0.18727	0.18727	0.18727	0.18727
ALDH1L_1c	1.2455e-19	-3.0416e-22	8.521e-19	3.856e-17	1.6651e-20	-7.5663e-08
ALDH1L_1m	1.6137e-18	-4.6157e-23	-3.3137e-19	-1.9073e-17	-1.9029e-20	1.1254e-18
ALDH1L_2c	1.0451e-18	9.834e-22	-2.8403e-19	-3.8145e-17	3.1711e-21	-3.1937e-07
ALDH1L_2m	1.0144e-18	2.2095e-22	-4.7339e-19	-1.4926e-17	-3.48e-26	5.335e-19
MTHFR	-1.5382e-18	3.6061e-21	-1.8935e-19	9.951e-18	6.9775e-20	1.6214e-19
MetSalv	-7.7435e-19	2.2147e-21	-9.11e-27	-6.634e-18	4.916e-20	1.4532e-18
GlyClv	1.6671e-19	-1.2255e-22	9.4677e-20	8.2925e-19	-6.3426e-21	2.7796e-06
Ser_t	0.18727	0.18727	0.18727	0.18727	0.18727	0.18727
Gly_t	-0.18727	-0.18727	-0.18727	-0.18727	-0.18727	-0.18728
THF_t	-4.7766e-18	-2.3835e-21	1.9409e-18	2.1975e-17	7.0568e-20	-6.5708e-18
form_t	-0.18727	-0.18727	-0.18727	-0.18727	-0.18727	-0.18727
P5CS	3.2565	3.2565	3.2565	3.2565	3.2565	3.2565
P5CR_NADP	-3.6561e-19	-1.4818e-22	1.2842e-08	1.3114e-27	3.8774e-25	0.010679
P5CR_NAD	3.2565	3.2565	3.2565	3.2565	3.2565	3.2458
ATP	0.34333	0.34333	0.34333	0.34333	0.34333	0.34333
GTP	0.64921	0.64921	0.64921	0.64921	0.64921	0.64921
UTP	0.34333	0.34333	0.34333	0.34333	0.34333	0.34333
CTP	0.57326	0.57326	0.57326	0.57326	0.57326	0.57326
dATP	0.15398	0.15398	0.15398	0.15398	0.15398	0.15398
dGTP	0.103	0.103	0.103	0.103	0.103	0.103
dCTP	0.103	0.103	0.103	0.103	0.103	0.103
dTTP	0.15398	0.15398	0.15398	0.15398	0.15398	0.15398
FACoA	2.4762	2.4762	2.4762	2.4762	2.4762	2.4762
PalmCoA	0.083232	0.083232	0.083232	0.083232	0.083232	0.083232
DAG	1.03	1.03	1.03	1.03	1.03	1.03
CDP-DAG	0.16646	0.16646	0.16646	0.16646	0.16646	0.16646
PChol	0.80111	0.80111	0.80111	0.80111	0.80111	0.80111
PEth	0.2705	0.2705	0.2705	0.2705	0.2705	0.2705
PGly	0.010404	0.010404	0.010404	0.010404	0.010404	0.010404
PSer	0.031212	0.031212	0.031212	0.031212	0.031212	0.031212
PInos	0.10404	0.10404	0.10404	0.10404	0.10404	0.10404
CL	0.031212	0.031212	0.031212	0.031212	0.031212	0.031212
Chol	0.18727	0.18727	0.18727	0.18727	0.18727	0.18727
Sphing	0.083232	0.083232	0.083232	0.083232	0.083232	0.083232
Glyco	2.9027	2.9027	2.9027	2.9027	2.9027	2.9027
Protein	0.0289	0.0289	0.0289	0.0289	0.0289	0.0289
DNA	0.0289	0.0289	0.0289	0.0289	0.0289	0.0289
RNA	0.0289	0.0289	0.0289	0.0289	0.0289	0.0289
Lipid	0.0289	0.0289	0.0289	0.0289	0.0289	0.0289
Polysacc	0.0289	0.0289	0.0289	0.0289	0.0289	0.0289
Biomass	0.0289	0.0289	0.0289	0.0289	0.0289	0.0289
ETC_NADH	156.45	125.16	93.87	62.58	31.29	1.5827e-11
ETC_FADH2	37.621	30.64	24.306	17.972	11.638	5.3042
AntiOx	2.001	1.6144	1.2344	0.85432	0.47428	0.094236
Maint	558	558	558	558	558	558

## Sheet: -NNT, GDH rev
Inhibition	0	0.2	0.4	0.6	0.8	1
HK	244.87	289.49	336.52	383.55	430.58	477.61
GPI	241.97	286.58	333.61	380.64	427.67	474.7
PFK	240.36	284.97	332	379.03	426.06	473.09
ALDO	240.36	284.97	332	379.03	426.06	473.09
TPI	239.12	283.73	330.76	377.79	424.82	471.85
GAPDH	478.67	567.89	661.95	756.01	850.07	944.13
PGK	478.67	567.89	661.95	756.01	850.07	944.13
PGAM	472.22	567.89	661.95	756.01	850.07	944.13
ENO	472.22	567.89	661.95	756.01	850.07	944.13
PK	472.22	567.89	661.95	756.01	850.07	944.13
LDH	418	514.21	614.6	714.99	815.39	915.78
G6PD	-3.6244e-22	7.1072e-22	1.1102e-16	3.6304e-14	1.6431e-14	4.8019e-22
PGLS	-1.5034e-22	1.0322e-21	2.6756e-14	6.3838e-14	3.908e-14	7.4796e-23
PGD	-2.0346e-22	9.6284e-22	1.5765e-14	4.4409e-16	-2.2204e-16	4.4181e-21
RPIA	1.6154	1.6154	1.6154	1.6154	1.6154	1.6154
RPE	-1.6154	-1.6154	-1.6154	-1.6154	-1.6154	-1.6154
TKT1	-0.8077	-0.8077	-0.8077	-0.8077	-0.8077	-0.8077
TALDO	-0.8077	-0.8077	-0.8077	-0.8077	-0.8077	-0.8077
TKT2	-0.8077	-0.8077	-0.8077	-0.8077	-0.8077	-0.8077
PDH	51.652	47.897	41.563	35.229	28.895	22.561
CS	51.652	47.897	41.563	35.229	28.895	22.561
ACO_m	-18.936	-25.916	-32.25	-38.584	-44.918	-51.47
IDH_NAD_m	1.1161e-22	0.0029169	-1.1102e-15	7.7716e-16	0	5.9993e-22
IDH_NADP_m	-18.936	-25.919	-32.25	-38.584	-44.918	-51.47
OGDH	37.621	30.64	24.306	17.972	11.638	5.3043
SUCL	37.621	30.64	24.306	17.972	11.638	5.3043
SDH	37.621	30.64	24.306	17.972	11.638	5.3043
FH_m	37.621	30.64	24.306	17.972	11.638	5.3043
MDH_m	99.061	81.875	69.207	56.539	43.871	31.203
PC	3.7058e-22	-2.1561e-22	0	0	-4.4409e-16	-2.3197e-07
GDH_NAD	-31.884	-35.255	-41.206	-47.16	-53.114	-59.068
GDH_NADP	21.124	27.721	33.672	39.626	45.58	51.534
GLS	10.76	7.5346	7.5346	7.5346	7.5346	7.5346
ME_NAD_m	4.9783e-22	4.2352e-22	-8.8818e-16	-2.2204e-16	0	1.3841e-20
ME_NADP_m	-4.9631e-24	2.0334e-05	-2.2204e-16	1.1102e-16	1.1102e-16	0.030453
ACL	25.616	25.616	25.616	25.616	25.616	25.616
ACO_c	44.972	48.197	48.197	48.197	48.197	48.414
IDH_NADP_c	44.972	48.197	48.197	48.197	48.197	48.414
FH_c	1.7468	1.7468	1.7468	1.7468	1.7468	1.7468
MDH_c	-63.373	-49.943	-43.608	-37.274	-30.94	-24.607
ME_c	3.6796	0.45463	0.45465	0.45466	0.45466	0.4242
Gln_t	-10.76	-7.5346	-7.5346	-7.5346	-7.5346	-7.5346
Glu_t	21.519	15.069	15.069	15.069	15.069	15.069
Mal_t	-10.76	-7.5346	-7.5346	-7.5346	-7.5346	-7.565
Cit-Mal_t	70.588	73.813	73.813	73.813	73.813	74.031
Pyr_t	-51.652	-47.897	-41.563	-35.229	-28.895	-22.531
aKG-Mal_t	-19.908	-30.113	-36.447	-42.781	-49.115	-55.667
Glu-Asp_t	47.408	33.978	27.644	21.31	14.976	8.6419
Glc_x	244.87	289.49	336.52	383.55	430.58	477.61
Gln_x	22.207	18.982	18.982	18.982	18.982	18.982
Lac_x	418	514.21	614.6	714.99	815.39	915.78
Glu_prod	-4.8565e-23	-2.6469e-22	0	-2.2204e-16	-6.6613e-16	-5.3991e-21
Ala_prod	-1.372e-22	-4.766e-07	3.7634e-08	2.6303e-06	5.1609e-06	1.1499e-06
Arg_x	3.9223	3.9223	3.9223	3.9223	3.9223	3.9223
Asn_prod	-3.2342e-23	-6.7871e-22	-4.4409e-16	0	-2.2204e-16	-4.2324e-21
Asp_prod	5.3292e-22	1.2705e-21	3.3307e-16	0	0	6.3569e-06
Cys_cons	1.5086	1.5086	1.5086	1.5086	1.5086	1.5086
Cys_prod	1.3965e-22	4.4331e-22	0	-2.2204e-16	1.1102e-16	-8.6336e-07
Gly_cons	4.3811	4.3811	4.3811	4.3811	4.3811	4.3811
Gly_prod	-1.8089e-22	-3.8371e-21	1.1102e-16	3.3307e-16	5.5511e-16	1.3206e-23
His_x	1.4878	1.4878	1.4878	1.4878	1.4878	1.4878
Ile_x	3.3709	3.3709	3.3709	3.3709	3.3709	3.3709
Leu_x	5.8679	5.8679	5.8679	5.8679	5.8679	5.8679
Lys_x	5.9303	5.9303	5.9303	5.9303	5.9303	5.9303
Met_x	1.4358	1.4358	1.4358	1.4358	1.4358	1.4358
Phe_x	2.2785	2.2785	2.2785	2.2785	2.2785	2.2785
Pro_prod	-3.6211e-22	9.4902e-22	-4.4409e-16	-6.6613e-16	-8.8818e-16	6.4799e-22
Ser_cons	0.604	7.0539	7.0539	7.0539	7.0539	7.0539
Ser_prod	1.7108e-22	6.6309e-22	1.1102e-16	0	0	2.5616e-09
Thr_x	4.0159	4.0159	4.0159	4.0159	4.0159	4.0159
Trp_x	0.45778	0.45778	0.45778	0.45778	0.45778	0.45778
Tyr_x	1.8935	1.8935	1.8935	1.8935	1.8935	1.8935
Val_x	4.3281	4.3281	4.3281	4.3281	4.3281	4.3281
O2_x	200.1	161.44	123.44	85.432	47.428	9.4236
fol_x	2.2205e-16	-5.2981e-17	1.8341e-13	5.1215e-13	5.5733e-13	-5.5037e-11
chol_x	0.80111	0.80111	0.80111	0.80111	0.80111	0.80111
eth_x	0.2705	0.2705	0.2705	0.2705	0.2705	0.2705
inos_x	0.10404	0.10404	0.10404	0.10404	0.10404	0.10404
NH4_x	-3.6157e-10	-2.3546e-22	0	2.2204e-16	-2.2204e-16	1.0441e-05
CO2_cons	2.0694e-22	-2.5699e-21	0	2.2204e-16	2.2204e-16	-1.7592e-07
CO2_prod	119.24	101.52	82.519	63.517	44.515	25.513
ALT	6.2424	6.2424	6.2424	6.2424	6.2424	6.2424
AST_c	-37.756	-24.326	-17.992	-11.658	-5.3241	1.0099
AST_m	47.408	33.978	27.644	21.31	14.976	8.6419
ASNS	2.9964	2.9964	2.9964	2.9964	2.9964	2.9964
MAT	1.1002e-22	5.5307e-22	3.5538e-13	3.4994e-13	6.587e-13	-4.5366e-07
MT	-3.3087e-23	5.75e-22	3.0909e-13	3.7226e-13	6.0163e-13	-4.5366e-07
AHCY	-3.226e-23	1.1841e-21	3.6793e-13	3.2985e-13	6.1473e-13	-4.5366e-07
CBS	7.2792e-23	-2.9981e-21	2.5302e-13	2.1849e-13	2.8921e-13	-4.5366e-07
CTH	8.6027e-23	-1.0033e-21	0	1.1102e-16	1.1102e-16	-4.5366e-07
aKb_t	-7.2792e-23	-7.3196e-22	7.5373e-13	7.9214e-13	8.6864e-13	-4.5366e-07
BCKDH	8.6027e-23	-6.328e-22	7.1043e-13	7.1232e-13	7.9126e-13	-4.5366e-07
PCC	1.2573e-22	-8.7622e-22	7.1099e-13	7.3441e-13	7.9259e-13	-4.5366e-07
MCEE	2.7132e-22	-1.1561e-21	7.7149e-13	8.2512e-13	9.4136e-13	-4.5366e-07
MUT	3.7058e-22	-1.7226e-21	9.8122e-13	1.1143e-12	1.2079e-12	-4.5366e-07
PHGDH	6.4499	-2.6887e-22	6.084e-14	1.3389e-13	3.6304e-14	2.0954e-07
PSAT	6.4499	-2.113e-21	-2.2204e-16	-2.2204e-16	6.5725e-14	2.0954e-07
PSPH	6.4499	-1.7441e-21	4.6185e-14	4.7073e-14	1.1102e-16	2.0954e-07
SHMT_c	2.653	2.653	2.653	2.653	2.653	2.4658
SHMT_m	-0.18727	-0.18726	-0.18727	-0.18727	-0.18727	-2.9992e-05
DHFR1	2.2204e-16	-5.2979e-17	4.734e-13	7.5528e-13	9.0061e-13	-5.5037e-11
DHFR2	0.15398	0.15398	0.15398	0.15398	0.15398	0.15398
MTHFD_1c	1.8618e-22	1.4116e-05	-2.2204e-16	-2.2204e-16	2.2204e-16	0.18724
MTHFD_1m	0.18727	0.18726	0.18727	0.18727	0.18727	2.9629e-05
MTHFD_2c	-2.499	-2.499	-2.499	-2.499	-2.499	-2.3118
MTHFD_2m	0.18727	0.18726	0.18727	0.18727	0.18727	2.9629e-05
ALDH1L_1c	2.7752e-22	1.5636e-21	1.1102e-16	0	-2.2204e-16	-4.5472e-11
ALDH1L_1m	9.9262e-23	-2.0314e-22	-2.2204e-16	-2.2204e-16	-2.2204e-16	-5.2414e-14
ALDH1L_2c	1.1953e-22	-2.7922e-21	0	0	0	-5.5037e-11
ALDH1L_2m	7.5096e-23	6.4644e-22	0	1.1102e-16	0	4.3209e-22
MTHFR	-9.9262e-23	1.7413e-21	1.6542e-14	8.4932e-14	2.0162e-13	-2.4784e-20
MetSalv	-1.522e-22	8.6456e-22	2.2204e-16	-2.2204e-16	0	-2.0223e-20
GlyClv	-1.4065e-22	-2.683e-21	2.2204e-16	1.1102e-16	1.1102e-16	3.6294e-07
Ser_t	0.18727	0.18726	0.18727	0.18727	0.18727	2.9992e-05
Gly_t	-0.18727	-0.18726	-0.18727	-0.18727	-0.18727	-3.0355e-05
THF_t	2.4211e-22	-5.1869e-23	2.0317e-13	3.535e-13	4.4376e-13	-7.5969e-21
form_t	-0.18727	-0.18726	-0.18727	-0.18727	-0.18727	-2.9629e-05
P5CS	3.2565	3.2565	3.2565	3.2565	3.2565	3.2565
P5CR_NADP	0	2.2016e-05	-4.4409e-16	0	0	5.3909e-05
P5CR_NAD	3.2565	3.2564	3.2565	3.2565	3.2565	3.2564
ATP	0.34333	0.34333	0.34333	0.34333	0.34333	0.34333
GTP	0.64921	0.64921	0.64921	0.64921	0.64921	0.64921
UTP	0.34333	0.34333	0.34333	0.34333	0.34333	0.34333
CTP	0.57326	0.57326	0.57326	0.57326	0.57326	0.57326
dATP	0.15398	0.15398	0.15398	0.15398	0.15398	0.15398
dGTP	0.103	0.103	0.103	0.103	0.103	0.103
dCTP	0.103	0.103	0.103	0.103	0.103	0.103
dTTP	0.15398	0.15398	0.15398	0.15398	0.15398	0.15398
FACoA	2.4762	2.4762	2.4762	2.4762	2.4762	2.4762
PalmCoA	0.083232	0.083232	0.083232	0.083232	0.083232	0.083232
DAG	1.03	1.03	1.03	1.03	1.03	1.03
CDP-DAG	0.16646	0.16646	0.16646	0.16646	0.16646	0.16646
PChol	0.80111	0.80111	0.80111	0.80111	0.80111	0.80111
PEth	0.2705	0.2705	0.2705	0.2705	0.2705	0.2705
PGly	0.010404	0.010404	0.010404	0.010404	0.010404	0.010404
PSer	0.031212	0.031212	0.031212	0.031212	0.031212	0.031212
PInos	0.10404	0.10404	0.10404	0.10404	0.10404	0.10404
CL	0.031212	0.031212	0.031212	0.031212	0.031212	0.031212
Chol	0.18727	0.18727	0.18727	0.18727	0.18727	0.18727
Sphing	0.083232	0.083232	0.083232	0.083232	0.083232	0.083232
Glyco	2.9027	2.9027	2.9027	2.9027	2.9027	2.9027
Protein	0.0289	0.0289	0.0289	0.0289	0.0289	0.0289
DNA	0.0289	0.0289	0.0289	0.0289	0.0289	0.0289
RNA	0.0289	0.0289	0.0289	0.0289	0.0289	0.0289
Lipid	0.0289	0.0289	0.0289	0.0289	0.0289	0.0289
Polysacc	0.0289	0.0289	0.0289	0.0289	0.0289	0.0289
Biomass	0.0289	0.0289	0.0289	0.0289	0.0289	0.0289
ETC_NADH	156.45	125.16	93.87	62.58	31.29	2.5066e-07
ETC_FADH2	37.621	30.64	24.306	17.972	11.638	5.3043
AntiOx	2.001	1.6144	1.2344	0.85432	0.47428	0.094236
Maint	558	558	558	558	558	558

## Sheet: -NNT, GDH irrev
Inhibition	0	0.2	0.4	0.6	0.8	1
HK	234.41	272.88	317.1	361.33	405.55	449.78
GPI	227.46	269.98	314.2	358.43	402.65	446.88
PFK	228.55	268.36	312.58	356.81	401.03	445.26
ALDO	228.55	268.36	312.58	356.81	401.03	445.26
TPI	227.31	267.12	311.35	355.57	399.8	444.02
GAPDH	456.4	534.67	623.12	711.57	800.02	888.47
PGK	456.4	534.67	623.12	711.57	800.02	888.47
PGAM	456.4	534.67	623.12	711.57	800.02	888.47
ENO	456.4	534.67	623.12	711.57	800.02	888.47
PK	456.4	534.67	623.12	711.57	800.02	888.47
LDH	418	511.9	611.91	711.91	811.92	911.92
G6PD	4.0479	0	2.82e-14	9.3259e-15	-5.5614e-27	-1.1102e-15
PGLS	4.0479	1.2657e-14	0	5.2403e-14	-7.9274e-25	0
PGD	4.0479	4.5519e-14	7.1276e-14	0	-2.0525e-25	-9.4369e-16
RPIA	2.9647	1.6154	1.6154	1.6154	1.6154	1.6154
RPE	1.0832	-1.6154	-1.6154	-1.6154	-1.6154	-1.6154
TKT1	0.5416	-0.8077	-0.8077	-0.8077	-0.8077	-0.8077
TALDO	0.5416	-0.8077	-0.8077	-0.8077	-0.8077	-0.8077
TKT2	0.5416	-0.8077	-0.8077	-0.8077	-0.8077	-0.8077
PDH	46.907	39.084	31.262	23.439	15.617	7.794
CS	46.907	39.084	31.262	23.439	15.617	7.794
ACO_m	-19.265	-12.629	-16.719	-20.809	-41.776	-28.989
IDH_NAD_m	8.3719e-16	0	0	0	2.293e-08	0
IDH_NADP_m	-19.265	-12.629	-16.719	-20.809	-41.776	-28.989
OGDH	43.948	43.927	39.837	35.747	31.657	27.567
SUCL	43.948	43.927	39.837	35.747	31.657	27.567
SDH	43.948	43.927	39.837	35.747	31.657	27.567
FH_m	43.948	43.927	39.837	35.747	31.657	27.567
MDH_m	65.595	42.149	22.771	3.3939	-15.984	-35.361
PC	-5.7181e-15	0	0	0	-6.365e-24	0
GDH_NAD	8.6242e-15	0	0	0	-1.1333e-23	0
GDH_NADP	6.7642	14.565	18.298	22.03	25.763	29.495
GLS	21.833	29.634	33.367	37.1	40.832	44.565
ME_NAD_m	-4.6259e-16	0	0	0	1.2171e-23	0
ME_NADP_m	14.753	0	0	0	16.733	0
ACL	25.616	25.616	25.616	25.616	25.616	25.616
ACO_c	40.556	26.097	22.364	18.632	31.776	11.167
IDH_NADP_c	40.556	26.097	22.364	18.632	31.776	11.167
FH_c	1.7468	1.7468	1.7468	1.7468	1.7468	1.7468
MDH_c	-34.653	-19.03	-7.4746	4.0805	15.636	27.191
ME_c	0	22.554	26.287	30.02	17.019	37.485
Gln_t	-21.833	-29.634	-33.367	-37.1	-40.832	-44.565
Glu_t	15.069	15.069	15.069	15.069	15.069	15.069
Mal_t	-7.9892	14.565	18.298	22.03	9.0302	29.495
Cit-Mal_t	66.172	51.713	47.981	44.248	57.393	36.783
Pyr_t	-32.153	-39.084	-31.262	-23.439	1.1162	-7.794
aKG-Mal_t	-37.761	-38.926	-46.749	-54.571	-79.271	-70.216
Glu-Asp_t	18.689	3.065	-8.4901	-20.045	-31.6	-43.155
Glc_x	234.41	272.88	317.1	361.33	405.55	449.78
Gln_x	33.281	41.082	44.814	48.547	52.28	56.012
Lac_x	418	511.9	611.91	711.91	811.92	911.92
Glu_prod	-5.6213e-15	0	0	0	2.0284e-23	-4.5963e-13
Ala_prod	-1.3816e-15	8.2643e-07	1.7138e-06	4.1148e-06	0	3.9139e-08
Arg_x	3.9223	3.9223	3.9223	3.9223	3.9223	3.9223
Asn_prod	-5.3142e-15	0	0	0	-4.6695e-24	-1.8202e-13
Asp_prod	-6.2964e-16	0	0	0	-2.0103e-23	0
Cys_cons	1.5086	1.5086	1.5086	1.5086	1.5086	1.5086
Cys_prod	-6.6233e-15	0	0	0	1.4364e-24	0
Gly_cons	4.3811	4.3811	4.3811	4.3811	4.3811	4.3811
Gly_prod	1.3629e-15	0	0	0	-1.012e-23	0
His_x	1.4878	1.4878	1.4878	1.4878	1.4878	1.4878
Ile_x	3.3709	3.3709	3.3709	3.3709	3.3709	3.3709
Leu_x	5.8679	5.8679	5.8679	5.8679	5.8679	5.8679
Lys_x	5.9303	5.9303	5.9303	5.9303	5.9303	5.9303
Met_x	1.4358	1.4358	1.4358	1.4358	1.4358	1.4358
Phe_x	2.2785	2.2785	2.2785	2.2785	2.2785	2.2785
Pro_prod	1.0111e-16	0	0	0	1.379e-23	-3.2752e-15
Ser_cons	7.0539	7.0539	7.0539	7.0539	7.0539	7.0539
Ser_prod	9.3696e-16	0	0	0	-5.8201e-24	0
Thr_x	4.0159	4.0159	4.0159	4.0159	4.0159	4.0159
Trp_x	0.45778	0.45778	0.45778	0.45778	0.45778	0.45778
Tyr_x	1.8935	1.8935	1.8935	1.8935	1.8935	1.8935
Val_x	4.3281	4.3281	4.3281	4.3281	4.3281	4.3281
O2_x	206.49	174.86	139.12	103.39	67.649	31.911
fol_x	2.0043e-14	2.1816e-13	2.8766e-13	4.6474e-13	-1.1219e-18	-1.6709e-14
chol_x	0.80111	0.80111	0.80111	0.80111	0.80111	0.80111
eth_x	0.2705	0.2705	0.2705	0.2705	0.2705	0.2705
inos_x	0.10404	0.10404	0.10404	0.10404	0.10404	0.10404
NH4_x	28.598	44.2	51.665	59.13	66.595	74.06
CO2_cons	-4.5731e-15	0	0	0	-1.039e-23	0
CO2_prod	131.2	119.28	103.28	87.277	71.275	55.272
ALT	6.2424	6.2424	6.2424	6.2424	6.2424	6.2424
AST_c	-9.0367	6.5868	18.142	29.697	41.252	52.807
AST_m	18.689	3.065	-8.4901	-20.045	-31.6	-43.155
ASNS	2.9964	2.9964	2.9964	2.9964	2.9964	2.9964
MAT	1.8806e-14	3.0043e-13	3.4261e-13	3.5671e-13	-6.0224e-24	8.4932e-15
MT	1.4004e-15	2.6068e-13	3.6082e-13	3.9713e-13	2.1046e-23	2.2538e-14
AHCY	-2.1574e-15	2.7578e-13	3.7081e-13	3.3207e-13	1.9068e-23	3.0309e-14
CBS	-8.5019e-15	2.1694e-13	2.1938e-13	2.0606e-13	-5.9666e-24	-3.9413e-15
CTH	-2.2015e-15	0	0	0	-1.9753e-23	-3.6082e-15
aKb_t	-3.5132e-15	6.7268e-13	7.4485e-13	7.9525e-13	-6.5657e-24	-6.3283e-15
BCKDH	-3.4863e-15	6.2605e-13	7.2531e-13	7.0999e-13	-7.4158e-24	-4.7462e-15
PCC	-3.4966e-15	6.3238e-13	6.839e-13	7.3008e-13	1.3386e-24	-1.3906e-14
MCEE	1.5916e-15	6.9333e-13	7.4951e-13	8.0069e-13	7.59e-24	1.1657e-15
MUT	5.1464e-15	8.5576e-13	9.5912e-13	1.0729e-12	3.0313e-24	-1.9706e-14
PHGDH	-4.4946e-07	3.7303e-14	5.3069e-14	1.3167e-13	-3.7139e-24	-5.5511e-17
PSAT	-4.4946e-07	0	0	0	-6.7473e-24	-1.5404e-14
PSPH	-4.4946e-07	4.7073e-14	3.9746e-14	5.0848e-14	-1.4669e-23	-2.4564e-14
SHMT_c	2.653	2.653	2.653	2.653	2.5086	2.653
SHMT_m	-0.18727	-0.18727	-0.18727	-0.18727	-0.042838	-0.18727
DHFR1	2.4669e-14	4.0534e-13	4.7506e-13	6.7768e-13	-1.1219e-18	-1.8652e-14
DHFR2	0.15398	0.15398	0.15398	0.15398	0.15398	0.15398
MTHFD_1c	0	0	0	0	0.14443	-9.3758e-14
MTHFD_1m	0.18727	0.18727	0.18727	0.18727	0.042838	0.18727
MTHFD_2c	-2.499	-2.499	-2.499	-2.499	-2.3546	-2.499
MTHFD_2m	0.18727	0.18727	0.18727	0.18727	0.042838	0.18727
ALDH1L_1c	-1.5748e-15	0	0	0	9.5167e-24	0
ALDH1L_1m	-3.4073e-15	0	0	0	1.4752e-23	0
ALDH1L_2c	-8.9822e-16	0	0	0	-1.0724e-23	0
ALDH1L_2m	-1.8495e-15	0	0	0	-1.3828e-23	0
MTHFR	2.7475e-15	3.2863e-14	8.793e-14	1.1635e-13	2.3853e-23	-8.9635e-15
MetSalv	4.6567e-15	0	0	0	1.7397e-23	8.4797e-15
GlyClv	1.0594e-15	0	0	0	-4.1655e-24	-1.224e-13
Ser_t	0.18727	0.18727	0.18727	0.18727	0.042838	0.18727
Gly_t	-0.18727	-0.18727	-0.18727	-0.18727	-0.042838	-0.18727
THF_t	-9.2352e-15	2.1849e-13	2.1771e-13	3.4417e-13	1.8909e-23	-9.7422e-15
form_t	-0.18727	-0.18727	-0.18727	-0.18727	-0.042838	-0.18727
P5CS	3.2565	3.2565	3.2565	3.2565	3.2565	3.2565
P5CR_NADP	2.052e-07	0	0	0	-7.6684e-07	0
P5CR_NAD	3.2565	3.2565	3.2565	3.2565	3.2565	3.2565
ATP	0.34333	0.34333	0.34333	0.34333	0.34333	0.34333
GTP	0.64921	0.64921	0.64921	0.64921	0.64921	0.64921
UTP	0.34333	0.34333	0.34333	0.34333	0.34333	0.34333
CTP	0.57326	0.57326	0.57326	0.57326	0.57326	0.57326
dATP	0.15398	0.15398	0.15398	0.15398	0.15398	0.15398
dGTP	0.103	0.103	0.103	0.103	0.103	0.103
dCTP	0.103	0.103	0.103	0.103	0.103	0.103
dTTP	0.15398	0.15398	0.15398	0.15398	0.15398	0.15398
FACoA	2.4762	2.4762	2.4762	2.4762	2.4762	2.4762
PalmCoA	0.083232	0.083232	0.083232	0.083232	0.083232	0.083232
DAG	1.03	1.03	1.03	1.03	1.03	1.03
CDP-DAG	0.16646	0.16646	0.16646	0.16646	0.16646	0.16646
PChol	0.80111	0.80111	0.80111	0.80111	0.80111	0.80111
PEth	0.2705	0.2705	0.2705	0.2705	0.2705	0.2705
PGly	0.010404	0.010404	0.010404	0.010404	0.010404	0.010404
PSer	0.031212	0.031212	0.031212	0.031212	0.031212	0.031212
PInos	0.10404	0.10404	0.10404	0.10404	0.10404	0.10404
CL	0.031212	0.031212	0.031212	0.031212	0.031212	0.031212
Chol	0.18727	0.18727	0.18727	0.18727	0.18727	0.18727
Sphing	0.083232	0.083232	0.083232	0.083232	0.083232	0.083232
Glyco	2.9027	2.9027	2.9027	2.9027	2.9027	2.9027
Protein	0.0289	0.0289	0.0289	0.0289	0.0289	0.0289
DNA	0.0289	0.0289	0.0289	0.0289	0.0289	0.0289
RNA	0.0289	0.0289	0.0289	0.0289	0.0289	0.0289
Lipid	0.0289	0.0289	0.0289	0.0289	0.0289	0.0289
Polysacc	0.0289	0.0289	0.0289	0.0289	0.0289	0.0289
Biomass	0.0289	0.0289	0.0289	0.0289	0.0289	0.0289
ETC_NADH	156.45	125.16	93.87	62.58	31.29	0
ETC_FADH2	43.948	43.927	39.837	35.747	31.657	27.567
AntiOx	2.0649	1.7486	1.3912	1.0339	0.67649	0.31911
Maint	558	558	558	558	558	558

## Sheet: +NNT, GDH irrev
Inhibition	0	0.2	0.4	0.6	0.8	1
HK	239.12	283.82	330.85	377.88	424.91	471.94
GPI	236.22	280.92	327.95	374.98	422.01	469.04
PFK	234.61	279.31	326.34	373.37	420.4	467.43
ALDO	234.61	279.31	326.34	373.37	420.4	467.43
TPI	233.37	278.07	325.1	372.13	419.16	466.19
GAPDH	467.17	556.57	650.63	744.69	838.75	932.81
PGK	467.17	556.57	650.63	744.69	838.75	932.81
PGAM	467.17	556.57	650.63	744.69	838.75	932.81
ENO	467.17	556.57	650.63	744.69	838.75	932.81
PK	467.17	556.57	650.63	744.69	838.75	932.81
LDH	418	513.42	613.81	714.21	814.6	915
G6PD	1.9599e-06	-2.7661e-22	8.36e-14	8.9817e-14	1.7131e-13	-5.2292e-13
PGLS	1.9599e-06	-9.1038e-23	1.6653e-15	5.5511e-16	-6.6613e-16	-6.0574e-13
PGD	1.9599e-06	-1.1803e-22	1.0447e-13	9.3592e-14	1.8174e-13	-4.6319e-13
RPIA	1.6154	1.6154	1.6154	1.6154	1.6154	1.6154
RPE	-1.6154	-1.6154	-1.6154	-1.6154	-1.6154	-1.6154
TKT1	-0.8077	-0.8077	-0.8077	-0.8077	-0.8077	-0.8077
TALDO	-0.8077	-0.8077	-0.8077	-0.8077	-0.8077	-0.8077
TKT2	-0.8077	-0.8077	-0.8077	-0.8077	-0.8077	-0.8077
PDH	50.913	44.892	38.558	32.224	25.89	19.556
CS	50.913	44.892	38.558	32.224	25.89	19.556
ACO_m	-15.366	-21.386	-27.72	-34.054	-40.388	-46.722
IDH_NAD_m	-2.2204e-16	1.0538e-22	2.8866e-15	1.7764e-15	-2.2204e-16	-9.0403e-12
IDH_NADP_m	-15.366	-21.386	-27.72	-34.054	-40.388	-46.722
OGDH	41.19	35.17	28.836	22.502	16.168	9.8341
SUCL	41.19	35.17	28.836	22.502	16.168	9.8341
SDH	41.19	35.17	28.836	22.502	16.168	9.8341
FH_m	41.19	35.17	28.836	22.502	16.168	9.8341
MDH_m	80.371	68.331	55.663	42.995	30.327	17.659
PC	-9.4418e-12	-1.066e-22	0	0	-4.4409e-16	-7.4043e-12
GDH_NAD	1.1102e-16	-6.4781e-23	-8.8818e-16	1.1102e-15	-8.8818e-16	-4.4409e-16
GDH_NADP	5.5511e-16	-4.8203e-23	0	1.1102e-16	-2.2204e-16	1.1102e-16
GLS	15.069	15.069	15.069	15.069	15.069	15.069
ME_NAD_m	-2.2204e-16	-5.7497e-23	-2.2204e-16	0	0	3.3307e-16
ME_NADP_m	-2.2204e-16	-2.3401e-23	1.1102e-16	1.1102e-16	1.1102e-16	-4.6825e-12
NNT	-17.575	-23.234	-29.188	-35.142	-41.096	-47.049
ACL	25.616	25.616	25.616	25.616	25.616	25.616
ACO_c	40.662	40.662	40.662	40.662	40.662	40.662
IDH_NADP_c	40.662	40.662	40.662	40.662	40.662	40.662
FH_c	1.7468	1.7468	1.7468	1.7468	1.7468	1.7468
MDH_c	-45.423	-39.403	-33.069	-26.735	-20.401	-14.067
ME_c	7.9892	7.9892	7.9892	7.9892	7.9892	7.9892
Gln_t	-15.069	-15.069	-15.069	-15.069	-15.069	-15.069
Glu_t	15.069	15.069	15.069	15.069	15.069	15.069
Mal_t	-9.2861e-12	4.6629e-15	2.639e-13	8.8596e-14	5.4423e-13	-2.3559e-12
Cit-Mal_t	66.279	66.279	66.279	66.279	66.279	66.279
Pyr_t	-50.913	-44.892	-38.558	-32.224	-25.89	-19.556
aKG-Mal_t	-27.097	-33.118	-39.452	-45.786	-52.12	-58.454
Glu-Asp_t	29.459	23.439	17.105	10.771	4.4366	-1.8974
Glc_x	239.12	283.82	330.85	377.88	424.91	471.94
Gln_x	26.517	26.517	26.517	26.517	26.517	26.517
Lac_x	418	513.42	613.81	714.21	814.6	915
Glu_prod	2.2204e-16	-1.4637e-22	4.4409e-16	1.3323e-15	2.1094e-15	0
Ala_prod	-4.5053e-13	-4.0351e-09	1.7745e-07	3.0068e-07	6.1864e-07	2.9162e-07
Arg_x	3.9223	3.9223	3.9223	3.9223	3.9223	3.9223
Asn_prod	-1.3323e-14	1.2097e-22	-2.2204e-16	-2.2204e-16	-6.6613e-16	-6.2861e-13
Asp_prod	0	-4.366e-23	3.3307e-16	-2.2204e-16	3.3307e-16	0
Cys_cons	1.5086	1.5086	1.5086	1.5086	1.5086	1.5086
Cys_prod	0	-1.3498e-24	2.2204e-16	1.3323e-15	-2.2204e-16	0
Gly_cons	4.3811	4.3811	4.3811	4.3811	4.3811	4.3811
Gly_prod	0	-3.9147e-23	-2.8866e-15	-2.2204e-16	3.3307e-16	-2.2204e-16
His_x	1.4878	1.4878	1.4878	1.4878	1.4878	1.4878
Ile_x	3.3709	3.3709	3.3709	3.3709	3.3709	3.3709
Leu_x	5.8679	5.8679	5.8679	5.8679	5.8679	5.8679
Lys_x	5.9303	5.9303	5.9303	5.9303	5.9303	5.9303
Met_x	1.4358	1.4358	1.4358	1.4358	1.4358	1.4358
Phe_x	2.2785	2.2785	2.2785	2.2785	2.2785	2.2785
Pro_prod	0	3.4742e-23	1.6653e-15	1.1102e-15	1.1102e-16	-3.4127e-11
Ser_cons	7.0539	7.0539	7.0539	7.0539	7.0539	7.0539
Ser_prod	0	1.1163e-22	3.3307e-16	0	0	-2.2204e-16
Thr_x	4.0159	4.0159	4.0159	4.0159	4.0159	4.0159
Trp_x	0.45778	0.45778	0.45778	0.45778	0.45778	0.45778
Tyr_x	1.8935	1.8935	1.8935	1.8935	1.8935	1.8935
Val_x	4.3281	4.3281	4.3281	4.3281	4.3281	4.3281
O2_x	202.14	166.02	128.01	90.007	52.003	13.999
fol_x	-1.6964e-13	-5.5512e-17	-2.0073e-13	-2.76e-13	-2.5091e-13	-3.411e-12
chol_x	0.80111	0.80111	0.80111	0.80111	0.80111	0.80111
eth_x	0.2705	0.2705	0.2705	0.2705	0.2705	0.2705
inos_x	0.10404	0.10404	0.10404	0.10404	0.10404	0.10404
NH4_x	15.069	15.069	15.069	15.069	15.069	15.069
CO2_cons	-5.5156e-13	-3.8033e-23	-6.6613e-16	-3.1086e-15	1.7764e-15	-4.4409e-16
CO2_prod	125.64	107.58	88.574	69.572	50.57	31.568
ALT	6.2424	6.2424	6.2424	6.2424	6.2424	6.2424
AST_c	-19.807	-13.787	-7.4528	-1.1188	5.2152	11.549
AST_m	29.459	23.439	17.105	10.771	4.4366	-1.8974
ASNS	2.9964	2.9964	2.9964	2.9964	2.9964	2.9964
MAT	1.3078e-13	5.7176e-22	1.6576e-13	2.1683e-13	3.0731e-13	-2.7445e-13
MT	0	4.9462e-22	8.8818e-16	4.2188e-15	1.1691e-13	-3.9724e-13
AHCY	5.651e-14	4.8855e-22	8.0047e-14	7.2164e-14	2.0006e-13	-3.8725e-13
CBS	4.5519e-15	2.078e-22	0	-2.2204e-16	2.2204e-16	-1.9185e-13
CTH	1.8441e-13	1.5448e-22	2.5779e-13	2.73e-13	3.5061e-13	1.4788e-13
aKb_t	6.8945e-14	1.5587e-22	8.5931e-14	1.0758e-13	1.853e-13	5.3291e-15
BCKDH	8.36e-14	1.8033e-22	9.126e-14	1.0747e-13	2.2071e-13	7.3941e-14
PCC	3.0531e-14	1.1273e-22	9.2704e-14	1.0625e-13	2.0928e-13	0
MCEE	3.1397e-13	5.9181e-23	5.1559e-13	6.2117e-13	7.6261e-13	6.7057e-13
MUT	2.2526e-13	6.4406e-23	3.646e-13	4.422e-13	5.9663e-13	4.5264e-13
PHGDH	1.5576e-13	-3.1648e-22	1.904e-13	1.2956e-13	3.5294e-13	-4.226e-12
PSAT	-2.2204e-16	-2.4156e-22	2.1094e-15	-4.4409e-16	-2.2204e-16	-4.353e-12
PSPH	1.299e-13	-1.1197e-22	1.9396e-13	2.367e-13	3.9491e-13	-4.1194e-12
SHMT_c	2.653	2.653	2.653	2.653	2.653	2.653
SHMT_m	-0.18727	-0.18727	-0.18727	-0.18727	-0.18727	-0.18727
DHFR1	-1.9051e-13	-5.5512e-17	-2.2893e-13	-2.7467e-13	-4.0568e-13	-3.4497e-12
DHFR2	0.15398	0.15398	0.15398	0.15398	0.15398	0.15398
MTHFD_1c	9.992e-16	4.6425e-23	2.1094e-15	2.1094e-15	3.1086e-15	1.1102e-16
MTHFD_1m	0.18727	0.18727	0.18727	0.18727	0.18727	0.18727
MTHFD_2c	-2.499	-2.499	-2.499	-2.499	-2.499	-2.499
MTHFD_2m	0.18727	0.18727	0.18727	0.18727	0.18727	0.18727
ALDH1L_1c	-5.5378e-12	4.2181e-24	1.4433e-15	1.3323e-15	1.4433e-15	-1.4324e-12
ALDH1L_1m	-4.0434e-13	-6.4511e-23	-1.5543e-15	-1.5543e-15	-1.5543e-15	-4.4409e-16
ALDH1L_2c	1.1102e-16	1.3303e-22	-2.2204e-16	5.5511e-16	1.4433e-15	-3.1195e-12
ALDH1L_2m	-4.4409e-16	-2.0314e-23	8.8818e-16	3.3307e-16	2.2204e-16	0
MTHFR	0	4.8124e-23	1.4655e-13	9.3592e-14	1.3545e-13	1.1102e-16
MetSalv	-2.2204e-14	2.9504e-23	6.5836e-14	-4.4409e-16	1.1102e-16	-1.9762e-13
GlyClv	0	1.042e-22	3.3307e-16	8.8818e-16	-8.8818e-16	-2.2204e-16
Ser_t	0.18727	0.18727	0.18727	0.18727	0.18727	0.18727
Gly_t	-0.18727	-0.18727	-0.18727	-0.18727	-0.18727	-0.18727
THF_t	1.0925e-13	1.8212e-23	1.0358e-13	6.2839e-14	1.8008e-13	1.8863e-13
form_t	-0.18727	-0.18727	-0.18727	-0.18727	-0.18727	-0.18727
P5CS	3.2565	3.2565	3.2565	3.2565	3.2565	3.2565
P5CR_NADP	0	-3.8348e-07	0	0	0	0
P5CR_NAD	3.2565	3.2565	3.2565	3.2565	3.2565	3.2565
ATP	0.34333	0.34333	0.34333	0.34333	0.34333	0.34333
GTP	0.64921	0.64921	0.64921	0.64921	0.64921	0.64921
UTP	0.34333	0.34333	0.34333	0.34333	0.34333	0.34333
CTP	0.57326	0.57326	0.57326	0.57326	0.57326	0.57326
dATP	0.15398	0.15398	0.15398	0.15398	0.15398	0.15398
dGTP	0.103	0.103	0.103	0.103	0.103	0.103
dCTP	0.103	0.103	0.103	0.103	0.103	0.103
dTTP	0.15398	0.15398	0.15398	0.15398	0.15398	0.15398
FACoA	2.4762	2.4762	2.4762	2.4762	2.4762	2.4762
PalmCoA	0.083232	0.083232	0.083232	0.083232	0.083232	0.083232
DAG	1.03	1.03	1.03	1.03	1.03	1.03
CDP-DAG	0.16646	0.16646	0.16646	0.16646	0.16646	0.16646
PChol	0.80111	0.80111	0.80111	0.80111	0.80111	0.80111
PEth	0.2705	0.2705	0.2705	0.2705	0.2705	0.2705
PGly	0.010404	0.010404	0.010404	0.010404	0.010404	0.010404
PSer	0.031212	0.031212	0.031212	0.031212	0.031212	0.031212
PInos	0.10404	0.10404	0.10404	0.10404	0.10404	0.10404
CL	0.031212	0.031212	0.031212	0.031212	0.031212	0.031212
Chol	0.18727	0.18727	0.18727	0.18727	0.18727	0.18727
Sphing	0.083232	0.083232	0.083232	0.083232	0.083232	0.083232
Glyco	2.9027	2.9027	2.9027	2.9027	2.9027	2.9027
Protein	0.0289	0.0289	0.0289	0.0289	0.0289	0.0289
DNA	0.0289	0.0289	0.0289	0.0289	0.0289	0.0289
RNA	0.0289	0.0289	0.0289	0.0289	0.0289	0.0289
Lipid	0.0289	0.0289	0.0289	0.0289	0.0289	0.0289
Polysacc	0.0289	0.0289	0.0289	0.0289	0.0289	0.0289
Biomass	0.0289	0.0289	0.0289	0.0289	0.0289	0.0289
ETC_NADH	154.9	125.16	93.87	62.58	31.29	2.4896e-16
ETC_FADH2	41.19	35.17	28.836	22.502	16.168	9.8341
AntiOx	2.0214	1.6602	1.2801	0.90007	0.52003	0.13999

## Sheet: min(Gln uptake)
min(Gln uptake) model has +NNT, GDH rev
Inhibition	0	0.2	0.4	0.6	0.8	1
HK	251.66	298.69	345.72	392.75	439.78	486.81
GPI	248.76	295.79	342.82	389.85	436.88	483.91
PFK	247.14	294.17	341.2	388.23	435.26	482.29
ALDO	247.14	294.17	341.2	388.23	435.26	482.29
TPI	245.9	292.93	339.96	386.99	434.02	481.05
GAPDH	492.24	586.3	680.36	774.42	868.48	962.54
PGK	492.24	586.3	680.36	774.42	868.48	962.54
PGAM	492.24	586.3	680.36	774.42	868.48	962.54
ENO	492.24	586.3	680.36	774.42	868.48	962.54
PK	492.24	586.3	680.36	774.42	868.48	962.54
LDH	418	504.64	594.66	684.31	773.97	864.14
G6PD	-5.9864e-19	-6.8134e-18	1.0649e-16	-1.6459e-17	-5.0864e-18	-1.1876e-18
PGLS	-5.6442e-19	3.0287e-18	1.0279e-16	-1.3092e-17	-7.0683e-18	-1.0107e-18
PGD	-5.7666e-19	-5.0283e-18	9.0925e-17	-1.6735e-17	-6.5585e-18	-1.4901e-18
RPIA	1.6154	1.6154	1.6154	1.6154	1.6154	1.6154
RPE	-1.6154	-1.6154	-1.6154	-1.6154	-1.6154	-1.6154
TKT1	-0.8077	-0.8077	-0.8077	-0.8077	-0.8077	-0.8077
TALDO	-0.8077	-0.8077	-0.8077	-0.8077	-0.8077	-0.8077
TKT2	-0.8077	-0.8077	-0.8077	-0.8077	-0.8077	-0.8077
PDH	57.236	50.902	44.568	38.234	31.9	25.566
CS	57.236	50.902	44.568	38.234	31.9	25.566
ACO_m	-17.032	-23.366	-29.7	-36.034	-42.368	-48.889
IDH_NAD_m	-2.5351e-18	-2.1998e-16	1.3838e-16	-2.8996e-17	3.6299e-18	-1.1434e-18
IDH_NADP_m	-17.032	-23.366	-29.7	-36.034	-42.368	-48.889
OGDH	32.444	26.11	19.776	13.442	7.1084	0.77435
SUCL	32.444	26.11	19.776	13.442	7.1084	0.77435
SDH	32.444	26.11	19.776	13.442	7.1084	0.77435
FH_m	32.444	26.11	19.776	13.442	7.1084	0.77435
MDH_m	104.68	105.77	103.48	101.55	99.615	97.179
PC	7.0799	7.0799	7.0799	7.0799	7.0799	7.0799
GDH_NAD	-18.921	-30.035	-38.947	-48.083	-57.211	-66.044
GDH_NADP	0.17459	-2.4616	-3.9313	-5.5311	-7.1391	-8.537
GLS	1.617e-09	2.4034e-10	6.012e-13	2.7709e-11	2.569e-09	3.9382e-09
ME_NAD_m	1.1383e-18	2.3055e-18	1.6853e-16	-3.7355e-17	-3.8343e-17	-3.7822e-19
ME_NADP_m	3.2499e-18	9.6663e-17	1.9687e-16	4.6137e-17	3.6832e-20	-4.3563e-19
NNT	-18.993	-27.584	-35.007	-42.561	-50.123	-57.475
ACL	25.616	25.616	25.616	25.616	25.616	25.616
ACO_c	48.651	48.651	48.651	48.651	48.651	48.839
IDH_NADP_c	48.651	48.651	48.651	48.651	48.651	48.839
FH_c	1.7468	1.7468	1.7468	1.7468	1.7468	1.7468
MDH_c	-70.493	-77.909	-81.957	-86.359	-90.76	-94.658
ME_c	4.3476e-18	-1.2684e-16	-5.6891e-17	1.6676e-18	5.7251e-18	-3.8058e-19
Gln_t	-1.617e-09	-2.4034e-10	-6.0112e-13	-2.7709e-11	-2.569e-09	-3.9382e-09
Glu_t	18.747	32.496	42.879	53.614	64.35	74.581
Mal_t	-11.667	-25.416	-35.799	-46.534	-57.27	-67.501
Cit-Mal_t	74.268	74.268	74.268	74.268	74.268	74.455
Pyr_t	-64.316	-57.982	-51.648	-45.314	-38.98	-32.646
aKG-Mal_t	-13.694	-20.028	-26.362	-32.696	-39.03	-45.552
Glu-Asp_t	54.529	61.944	65.993	70.394	74.796	78.693
Glc_x	251.66	298.69	345.72	392.75	439.78	486.81
Gln_x	11.448	11.448	11.448	11.448	11.448	11.448
Lac_x	418	504.64	594.66	684.31	773.97	864.14
Glu_prod	-1.9103e-19	-6.0426e-17	-1.6854e-16	-9.7994e-18	3.282e-18	2.5854e-18
Ala_prod	3.6774	17.427	27.809	38.545	49.281	59.512
Arg_x	3.9223	3.9223	3.9223	3.9223	3.9223	3.9223
Asn_prod	-6.8787e-19	-9.6904e-17	6.5112e-17	3.6096e-18	1.7192e-17	9.6295e-19
Asp_prod	1.069e-18	-3.8144e-17	7.9101e-17	6.1393e-17	7.9349e-18	-1.93e-18
Cys_cons	1.5086	1.5086	1.5086	1.5086	1.5086	1.5086
Cys_prod	-6.544e-19	2.7329e-17	-8.9225e-17	2.9924e-17	1.1739e-17	-4.1718e-19
Gly_cons	41.874	69.374	89.995	106.96	123.94	139.96
Gly_prod	-7.6067e-19	-1.6996e-17	-1.0195e-16	4.64e-17	5.5963e-18	1.5063e-19
His_x	1.4878	1.4878	1.4878	1.4878	1.4878	1.4878
Ile_x	3.3709	3.3709	3.3709	3.3709	3.3709	3.3709
Leu_x	5.8679	5.8679	5.8679	5.8679	5.8679	5.8679
Lys_x	5.9303	5.9303	5.9303	5.9303	5.9303	5.9303
Met_x	1.4358	1.4358	1.4358	1.4358	1.4358	1.4358
Phe_x	2.2785	2.2785	2.2785	2.2785	2.2785	2.2785
Pro_prod	4.1994e-20	7.059e-17	1.8896e-17	-1.8658e-17	6.1069e-18	8.6033e-19
Ser_cons	2.046e-18	-6.0163e-17	3.1868e-16	-2.1874e-17	-3.678e-18	-1.0797e-18
Ser_prod	11.693	25.442	35.681	41.915	48.153	53.948
Thr_x	4.0159	4.0159	4.0159	4.0159	4.0159	4.0159
Trp_x	0.45778	0.45778	0.45778	0.45778	0.45778	0.45778
Tyr_x	1.8935	1.8935	1.8935	1.8935	1.8935	1.8935
Val_x	4.3281	4.3281	4.3281	4.3281	4.3281	4.3281
O2_x	194.87	156.86	118.86	80.856	42.852	4.8479
fol_x	2.0043e-15	6.6544e-16	0.14387	4.6456	9.143	13.579
chol_x	0.80111	0.80111	0.80111	0.80111	0.80111	0.80111
eth_x	0.2705	0.2705	0.2705	0.2705	0.2705	0.2705
inos_x	0.10404	0.10404	0.10404	0.10404	0.10404	0.10404
NH4_x	-3.4777e-19	-1.1241e-16	1.0289e-17	4.1487e-17	1.8791e-18	-1.4433e-19
CO2_cons	2.0378e-18	-1.0498e-16	4.4619e-17	1.9067e-17	2.2626e-17	-8.7273e-19
CO2_prod	133.21	127.96	119.49	115.72	111.95	107.62
ALT	9.9198	23.67	34.052	44.787	55.523	65.755
AST_c	-44.877	-52.292	-56.341	-60.742	-65.144	-69.041
AST_m	54.529	61.944	65.993	70.394	74.796	78.693
ASNS	2.9964	2.9964	2.9964	2.9964	2.9964	2.9964
MAT	8.0524e-19	-3.6975e-16	-1.8385e-16	-1.3825e-16	-5.6551e-18	3.0039e-18
MT	6.1232e-20	-4.1649e-16	-3.8395e-17	-1.1968e-16	-8.969e-18	9.6703e-19
AHCY	-6.6983e-19	-3.3702e-16	-4.1359e-17	-1.3765e-16	-1.232e-18	1.2763e-18
CBS	2.4143e-18	-3.1374e-16	-5.566e-17	-7.5082e-17	1.856e-17	5.5275e-18
CTH	2.6161e-18	-1.281e-16	-1.1412e-16	2.0167e-17	2.663e-17	8.2683e-18
aKb_t	1.2361e-18	-2.101e-17	-1.4137e-16	3.6998e-18	3.3785e-17	1.0141e-17
BCKDH	1.4122e-18	-3.9967e-17	-1.4435e-16	-8.9152e-19	3.3392e-17	1.0399e-17
PCC	1.2331e-18	-2.3116e-17	-8.3177e-17	1.0208e-17	3.4287e-17	9.1383e-18
MCEE	1.4057e-18	-6.0357e-18	-1.8441e-16	-2.0201e-17	2.4457e-17	9.2612e-18
MUT	6.9912e-19	-1.5112e-17	-1.9575e-16	-5.716e-18	2.647e-17	1.0036e-17
PHGDH	-9.8025e-19	2.7141e-17	4.7495e-17	2.1844e-17	8.7173e-19	1.7568e-18
PSAT	3.0025e-19	5.4976e-17	-3.2284e-17	-2.4492e-17	-2.8288e-18	1.9665e-18
PSPH	2.7283e-19	-1.8786e-17	-4.9735e-17	-4.0614e-17	-1.836e-18	7.1399e-19
SHMT_c	2.653	2.653	2.7969	7.2986	11.796	16.045
SHMT_m	-18.934	-32.684	-43.066	-53.802	-64.537	-74.581
DHFR1	2.0029e-15	6.4665e-16	0.14387	4.6456	9.143	13.579
DHFR2	0.15398	0.15398	0.29785	4.7996	9.297	13.733
MTHFD_1c	2.4747e-19	-5.5283e-17	9.2538e-17	-9.5188e-19	-6.8988e-18	0.18727
MTHFD_1m	0.18727	0.18727	0.18727	0.18727	0.18727	7.5287e-19
MTHFD_2c	-2.499	-2.499	-2.6429	-7.1446	-11.642	-15.891
MTHFD_2m	0.18727	0.18727	0.18727	0.18727	0.18727	2.1618e-18
ALDH1L_1c	1.9488e-18	-9.7631e-17	-1.5694e-17	-4.0963e-17	2.2256e-18	-1.5307e-18
ALDH1L_1m	-9.0028e-19	-8.5847e-17	4.8261e-17	-8.6256e-18	-1.4139e-18	-1.602e-18
ALDH1L_2c	8.5657e-20	3.0998e-17	0.14387	4.6456	9.143	13.579
ALDH1L_2m	1.5247e-18	3.4897e-17	4.6569e-18	1.6494e-17	1.0133e-17	-6.622e-19
MTHFR	-1.8339e-18	2.604e-17	5.8084e-17	-3.0102e-17	-2.2307e-18	1.1223e-21
MetSalv	-2.0793e-19	-1.6151e-16	4.9116e-18	-6.364e-17	-2.2193e-17	-4.9241e-18
GlyClv	18.747	32.496	42.879	53.614	64.35	74.581
Ser_t	18.934	32.684	43.066	53.802	64.537	74.581
Gly_t	-37.68	-65.18	-85.945	-107.42	-128.89	-149.16
THF_t	-1.6168e-15	-7.7762e-16	-4.1082e-15	2.2658e-16	1.8999e-15	-9.1294e-16
form_t	-0.18727	-0.18727	-0.18727	-0.18727	-0.18727	9.6685e-19
P5CS	3.2565	3.2565	3.2565	3.2565	3.2565	3.2565
P5CR_NADP	6.9125e-19	-4.5773e-17	-7.9666e-17	-1.3833e-17	-1.271e-17	-1.7817e-18
P5CR_NAD	3.2565	3.2565	3.2565	3.2565	3.2565	3.2565
ATP	0.34333	0.34333	0.34333	0.34333	0.34333	0.34333
GTP	0.64921	0.64921	0.64921	0.64921	0.64921	0.64921
UTP	0.34333	0.34333	0.34333	0.34333	0.34333	0.34333
CTP	0.57326	0.57326	0.57326	0.57326	0.57326	0.57326
dATP	0.15398	0.15398	0.15398	0.15398	0.15398	0.15398
dGTP	0.103	0.103	0.103	0.103	0.103	0.103
dCTP	0.103	0.103	0.103	0.103	0.103	0.103
dTTP	0.15398	0.15398	0.15398	0.15398	0.15398	0.15398
FACoA	2.4762	2.4762	2.4762	2.4762	2.4762	2.4762
PalmCoA	0.083232	0.083232	0.083232	0.083232	0.083232	0.083232
DAG	1.03	1.03	1.03	1.03	1.03	1.03
CDP-DAG	0.16646	0.16646	0.16646	0.16646	0.16646	0.16646
PChol	0.80111	0.80111	0.80111	0.80111	0.80111	0.80111
PEth	0.2705	0.2705	0.2705	0.2705	0.2705	0.2705
PGly	0.010404	0.010404	0.010404	0.010404	0.010404	0.010404
PSer	0.031212	0.031212	0.031212	0.031212	0.031212	0.031212
PInos	0.10404	0.10404	0.10404	0.10404	0.10404	0.10404
CL	0.031212	0.031212	0.031212	0.031212	0.031212	0.031212
Chol	0.18727	0.18727	0.18727	0.18727	0.18727	0.18727
Sphing	0.083232	0.083232	0.083232	0.083232	0.083232	0.083232
Glyco	2.9027	2.9027	2.9027	2.9027	2.9027	2.9027
Protein	0.0289	0.0289	0.0289	0.0289	0.0289	0.0289
DNA	0.0289	0.0289	0.0289	0.0289	0.0289	0.0289
RNA	0.0289	0.0289	0.0289	0.0289	0.0289	0.0289
Lipid	0.0289	0.0289	0.0289	0.0289	0.0289	0.0289
Polysacc	0.0289	0.0289	0.0289	0.0289	0.0289	0.0289
Biomass	0.0289	0.0289	0.0289	0.0289	0.0289	0.0289
ETC_NADH	156.45	125.16	93.87	62.58	31.29	5.628e-19
ETC_FADH2	32.444	26.11	19.776	13.442	7.1084	0.77435
AntiOx	1.9487	1.5686	1.1886	0.80856	0.42852	0.048479
Maint	558	558	558	558	558	558
